# Supplementary material for: From Large-Scale Characterization to Subgroup-Specific Predictive Modeling: A Study on the Diagnostic Value of Liver Stiffness Measurements in Focal Liver Lesions
Source: Diagnostics (Basel). 2025 Aug 8;15(16):1986. doi: 10.3390/diagnostics15161986 (PMC12384809; doi:10.3390/diagnostics15161986)
Supplement: Supplementary file 1 [file diagnostics-15-01986-s001.zip]

Archive with 2 entries (2 files):
- Figure S1.tif
- Table S1 and Figure S1.pdf
